# Supplementary material for: Agreement of High-Definition Oscillometry (HDO) and Invasive Blood Pressure Measurements at a Metatarsal Artery in Isoflurane-Anaesthetised Horses
Source: Animals (Basel). 2022 Feb 2;12(3):363. doi: 10.3390/ani12030363 (PMC8833836; doi:10.3390/ani12030363)
Supplement: Supplementary file 1 [file animals-12-00363-s001.zip]

Archive with 1 entries (1 files):
- animals-1573072-supplementary.pdf
